# Supplementary material for: Peripheral Infection after Traumatic Brain Injury Augments Excitability in the Perilesional Cortex and Dentate Gyrus
Source: Biomedicines. 2021 Dec 19;9(12):1946. doi: 10.3390/biomedicines9121946 (PMC8698476; doi:10.3390/biomedicines9121946)
Supplement: Supplementary file 1 [file biomedicines-09-01946-s001.zip]

Archive with 5 entries (4 files):
- supplementary files/
- supplementary files/Supplementary Figure S1.tif
- supplementary files/Supplementary Figure S2.tif
- supplementary files/Supplementary Figure S3.tif
- supplementary files/Supplementary Figure S4.tif
